# Supplementary material for: Transgenerational effects of pyriproxyfen in a field strain of Musca domestica L. (Diptera: Muscidae)
Source: PLoS One. 2024 Mar 22;19(3):e0300922. doi: 10.1371/journal.pone.0300922 (PMC10959378; doi:10.1371/journal.pone.0300922)
Supplement: S1 Data — (ZIP) [file pone.0300922.s001.zip]

Archive with 3 entries (3 files):
- Pyriproxifen Data/Raw Data of Control.txt
- Pyriproxifen Data/Raw Data Pyriproxifen LC25.txt
- Pyriproxifen Data/Raw Data Pyriproxifen LC50.txt
