# Supplementary material for: Transgenerational effects of pyriproxyfen in a field strain of Musca domestica L. (Diptera: Muscidae)
Source: PLoS One. 2024 Mar 22;19(3):e0300922. doi: 10.1371/journal.pone.0300922 (PMC10959378; doi:10.1371/journal.pone.0300922)
Supplement: S1 Data — (ZIP) [file pone.0300922.s001.zip › Pyriproxifen Data/Raw Data of Control.txt]

"Effect of Pyri Ct"
"Nauman"
"2021.11.01"
50
3,4
F,Egg,Larva,Pupa,Female
M,Egg,Larva,Pupa,Male
N,Egg,Larva,Pupa,Unknown
Egg,0,2
50,29,8
Larva,1,12
21,42,42,42,42,42,42,42,37,16,9,3
Pupa,9,18
5,26,33,39,39,39,31,26,11,5
Female,15,31
5,7,13,15,15,15,15,13,12,12,12,12,9,7,5,2,1	
Male,15,29
3,6,15,19,19,18,18,18,16,15,14,12,9,4,3
Female,15,31
0,0,0,125,96,102,116,64,0,68,0,55,0,99,35,0,0
