# Supplementary material for: Transgenerational effects of pyriproxyfen in a field strain of Musca domestica L. (Diptera: Muscidae)
Source: PLoS One. 2024 Mar 22;19(3):e0300922. doi: 10.1371/journal.pone.0300922 (PMC10959378; doi:10.1371/journal.pone.0300922)
Supplement: S1 Data — (ZIP) [file pone.0300922.s001.zip › Pyriproxifen Data/Raw Data Pyriproxifen LC25.txt]

"Effect of Pyri 25"
"Nauman"
"2021.11.01"
50
3,4
F,Egg,Larva,Pupa,Female
M,Egg,Larva,Pupa,Male
N,Egg,Larva,Pupa,Unknown
Egg,0,2
50,27,13
Larva,1,11
23,37,37,37,37,37,34,21,13,7,4
Pupa,7,15
3,16,24,30,33,33,31,11,6
Female,14,30
9,12,12,11,11,11,11,9,8,6,5,5,3,3,2,1,1	
Male,13,30
2,11,13,13,12,9,8,8,6,6,6,6,5,3,3,3,2,1
Female,14,30
0,0,0,0,0,0,156,84,94,77,56,47,45,0,0,0,0
