# Supplementary material for: Transgenerational effects of pyriproxyfen in a field strain of Musca domestica L. (Diptera: Muscidae)
Source: PLoS One. 2024 Mar 22;19(3):e0300922. doi: 10.1371/journal.pone.0300922 (PMC10959378; doi:10.1371/journal.pone.0300922)
Supplement: S1 Data — (ZIP) [file pone.0300922.s001.zip › Pyriproxifen Data/Raw Data Pyriproxifen LC50.txt]

"Effect of Pyri 50"
"Nauman"
"2021.11.01"
50
3,4
F,Egg,Larva,Pupa,Female
M,Egg,Larva,Pupa,Male
N,Egg,Larva,Pupa,Unknown
Egg,0,2
50,38,19
Larva,1,12
12,31,38,38,38,38,38,33,21,15,13,7
Pupa,8,17
5,17,23,25,31,31,31,27,18,9
Female,15,31
1,8,9,9,9,9,9,9,8,8,7,4,4,3,2,2,1
Male,15,28
3,5,13,13,13,12,11,11,11,8,6,6,4,2
Female,15,31
0,0,0,91,43,95,86,97,110,55,0,0,0,0,0,0,0
